# Supplementary material for: Comparable cancer‐relevant mutation profiles in synchronous ductal carcinoma in situ and invasive breast cancer
Source: Cancer Rep (Hoboken). 2020 May 28;3(3):e1248. doi: 10.1002/cnr2.1248 (PMC7941529; doi:10.1002/cnr2.1248)
Supplement: Supplementary file 1 — Suppl. file 1 Overview of the 50 genes included in the AmpliSeq Cancer Hotspot Panel (.xlsx) [file CNR2-3-e1248-s001.xlsx]

## Sheet: Sheet1
Supplementary file 1. Overview of genes included in Ion AmpliSeqTM Hotspot Cancer Panel v2.
Shaded grey are genes where potentially pathogenic variants are identified in this study
	ABL1	EGFR	GNAS	KRAS	PTPN11
	AKT1	ERBB2	GNAQ	MET	RB1
	ALK	ERBB4	HNF1A	MLH1	RET
	APC	EZH2	HRAS	MPL	SMAD4
	ATM	FBXW7	IDH1	NOTCH1	SMARCB1
	BRAF	FGFR1	JAK2	NPM1	SMO
	CDH1	FGFR2	JAK3	NRAS	SRC
	CDKN2A	FGFR3	IDH2	PDGFRA	STK11
	CSF1R	FLT3	KDR	PIK3CA	TP53
	CTNNB1	GNA11	KIT	PTEN	VHL
