# Supplementary material for: Comparable cancer‐relevant mutation profiles in synchronous ductal carcinoma in situ and invasive breast cancer
Source: Cancer Rep (Hoboken). 2020 May 28;3(3):e1248. doi: 10.1002/cnr2.1248 (PMC7941529; doi:10.1002/cnr2.1248)
Supplement: Supplementary file 2 — Suppl. file 2 Clinical information and overview of samples analyzed (.xlsx) [file CNR2-3-e1248-s002.xlsx]

## Sheet: Mixed
Supplementary file 2 - Clinical information all patients
Mixed DCIS and IBC tumors
			Grade		ER (IHC)		PR (IHC)		HER2 (SISH)		Cell compartments analyzed
Patient	Age	SIZE	DCIS (EORTC)	INV (ELSTON)	DCIS	INV	DCIS	INV	DCIS	INV	Norm	DCIS	Inv	Comment
UPP059	44	20	3	3	+	+	-	+	+	+			x
UPP077	65	18	2	1	-	+	-	+	+	+			x
UPP078	57	13	2	1	-	+	-	-	+	+	x
UPP081	60	15	2	1	-	+	-	+	+	+	x
UPP117	57	13	2	1	NA	+	NA	-	+	+	x
UPP124	44	60	3	3	NA	-	NA	-	NA	NA		x
UPP136	54	16	2	2	NA	+	NA	+	+	+		x
UPP150	51	11	1	1	NA	+	NA	-	NA	NA	x
UPP152	39	1	2	1	NA	-	NA	-	NA	NA			x
UPP202	53	13	3	2	NA	+	NA	+	NA	NA			x
UPP233	52	30	3	3	NA	+	NA	+	NA	NA			x
UPP038	48	9	2	2	+	-	-	-	+	+		x	x	Sample also included in Zhou et al. (TP53 sequencing)
UPP047	81	13	2	2	+	+	+	+	+	-		x	x
UPP050	49	10	2	1	+	+	+	+	-	-		x	x
UPP058	52	NA	3	2	-	-	-	-	+	-		x	x
UPP065	46	10	2	1	+	+	+	+	+	+		x	x	Sample also included in Zhou et al. (TP53 sequencing)
UPP087	81	NA	1	1	-	+	-	+	-	-		x	x
UPP110	31	NA	3	3	NA	+	NA	+	NA	NA		x	x
UPP126	80	5	NA	1	NA	+	NA	+	NA	NA		x	x
UPP147	54	16	3	3	NA	+	NA	-	NA	NA		x	x
UPP158	41	30	LCIS	2	NA	+	NA	+	NA	NA		x	x
UPP216	42	NA	LCIS	2	NA	+	NA	+	NA	NA	x		x
UPP224	44	15	2	1	NA	+	NA	+	NA	NA	x	x
UPP027	51	26	2	2	+	+	+	+	+	+	x	x	x
UPP208	56	14	3	3	NA	+	NA	-	NA	NA	x	x	x	Sample also included in Zhou et al. (TP53 sequencing)
UPP244	55	80	3	3	NA	-	NA	-	NA	NA	x	x	x
											9	16	19

## Sheet: Pure
Pure DCIS tumors
Patient	Age	SIZE	Grade (EORTC)	ER (IHC)	PR (IHC)	HER2 (SISH)	P53 (IHC)	Comment
UPP001	47	NA	2	+	+	-	-
UPP008	55	20	3	-	-	+	1
UPP116	30	20	3	+	+	+	1
UPP123	48	50	2	+	+	-	1
UPP142	44	17	3	-	-	+	-	Sample also included in Zhou et al. (TP53 sequencing)
UPP143	49	35	2	+	+	-	1
UPP177	30	25	2	+	+	-	-
UPP210	60	30	3	-	-	-	1
UPP220	45	60	3	+	+	-	1
UPP250	81	40	2	+	+	-	NA
