# Supplementary material for: Comparable cancer‐relevant mutation profiles in synchronous ductal carcinoma in situ and invasive breast cancer
Source: Cancer Rep (Hoboken). 2020 May 28;3(3):e1248. doi: 10.1002/cnr2.1248 (PMC7941529; doi:10.1002/cnr2.1248)
Supplement: Supplementary file 3 — Suppl. file 3 List of all pathogenic variants detected (.xlsx) [file CNR2-3-e1248-s003.xlsx]

## Sheet: Mixed
							UPP110 DCIS			UPP110 Invasive			UPP117 Normal			UPP124 DCIS			UPP126 DCIS			UPP126 Invasive			UPP136 DCIS			UPP147 DCIS			UPP147 Invasive			UPP150 Normal			UPP152 Invasive			UPP158 DCIS			UPP158 Invasive			UPP202 Invasive			UPP208 DCIS
Gene Name	Accession number	Chromosome	Position	DNA change	Protein change	Mutation type	AF	DP	QUAL	AF	DP	QUAL	AF	DP	QUAL	AF	DP	QUAL	AF	DP	QUAL	AF	DP	QUAL	AF	DP	QUAL	AF	DP	QUAL	AF	DP	QUAL	AF	DP	QUAL	AF	DP	QUAL	AF	DP	QUAL	AF	DP	QUAL	AF	DP	QUAL	AF
AKT1	NG_012188	chr14	105246551	c.G49A	p.E17K	non-synonymous SNV																																								0.20199	1013	1160.46
CDH1	NG_008021	chr16	68835630	c.G221A	p.R74Q	non-synonymous SNV
CDKN2A	NG_007485	chr9	21971028	c.G330A	p.W110X	stopgain
ERBB2	NG_007503	chr17	37880220	c.T2264C	p.L755S	non-synonymous SNV
ERBB2	NG_007503	chr17	37880261	c.G2305C	p.D769H	non-synonymous SNV
ERBB2	NG_007503	chr17	37880261	c.G2305T	p.D769Y	non-synonymous SNV
ERBB2	NG_007503	chr17	37880997	c.2326_2327insCTGTGGGCT	p.G776delinsAVGC	non-frameshift insertion
ERBB2	NG_007503	chr17	37881000	c.G2329T	p.V777L	non-synonymous SNV
MET	NG_008996	chr7	116403174	c.A2489G	p.Q830R	non-synonymous SNV
PIK3CA	NG_012113	chr3	178936091	c.G1633A	p.E545K	non-synonymous SNV																			0.44321	2230	8334
PIK3CA	NG_012113	chr3	178921553	c.T1035A	p.N345K	non-synonymous SNV	0.493467	2304	9852.67	0.272422	891	1719.46
PIK3CA	NG_012113	chr3	178938877	c.G2119A	p.E707K	non-synonymous SNV
PIK3CA	NG_012113	chr3	178952085	c.A3140T	p.H1047L	non-synonymous SNV													0.487821	1481	7207.47
PIK3CA	NG_012113	chr3	178952085	c.A3140G	p.H1047R	non-synonymous SNV																																		0.405858	1912	6960.76	0.184258	1677	1643.35
TP53	NG_017013	chr17	7577547	c.G734A	p.G245D	non-synonymous SNV																															0.475742	1381	6475.98
TP53	NG_017013	chr17	7577594	c.T687A	p.C229X	stopgain																						0.243323	1011	1599.4
TP53	NG_017013	chr17	7578191	c.T658A	p.Y220N	non-synonymous SNV
TP53	NG_017013	chr17	7578221	c.626_627del	p.R209fs	frameshift deletion
TP53	NG_017013	chr17	7578441	c.C489G	p.Y163X	stopgain										0.967699	1516	22580.7
TP53	NG_017013	chr17	7577120	c.G818A	p.R273H	non-synonymous SNV
TP53	NG_017013	chr17	7577127	c.G811C	p.E271Q	non-synonymous SNV																						0.546875	768	4455.86	0.597077	956	6374.54
TP53	NG_017013	chr17	7578406	c.G524A	p.R175H	non-synonymous SNV
TP53	NG_017013	chr17	7579436	c.250delG	p.A84fs	frameshift deletion																																											0.388721
						AF:	Allele Frequency
						DP:	Depth
						Qual:	Quality
[truncated: 96 more columns]

## Sheet: Pure
								UPP001			UPP116			UPP123			UPP142			UPP143			UPP177			UPP210			UPP220			UPP250			UPP008
	Gene Name	Accesion number	Chromosome	Position	DNA change	Protein change	Mutation type	AF	DP	QUAL	AF	DP	QUAL	AF	DP	QUAL	AF	DP	QUAL	AF	DP	QUAL	AF	DP	QUAL	AF	DP	QUAL	AF	DP	QUAL	AF	DP	QUAL	AF	DP	QUAL	NO	MAX AF	MIN AF	MAX DP	MIN DP	MAX QUAL	MIN QUAL
AF > 10%	TP53	NG_017013	chr17	7578212	c.C637T	p.R213X	stopgain										0.124674	1549	1092.31																			1	0.124674	0.124674	1549	1549	1092.31	1092.31
	PIK3CA	NG_012113	chr3	178936082	c.G1624A	p.E542K	non-synonymous SNV																0.285877	878	2321.38													1	0.285877	0.285877	878	878	2321.38	2321.38
	PIK3CA	NG_012113	chr3	178927980	c.T1258C	p.C420R	non-synonymous SNV																												0.21374	259	429.117	1	0.21374	0.21374	259	259	429.117	429.117
AF < 10%	TP53	NG_017013	chr17	7578211	c.637delC	p.R213fs	frameshift deletion										0.0412225	1551	161.876																			1	0.0412225	0.0412225	1551	1551	161.876	161.876
	PTEN	NG_007466	chr10	89720798	c.950_953del	p.V317fs	frameshift deletion																			0.0480929	1213	138.885										1	0.0480929	0.0480929	1213	1213	138.885	138.885
	TP53	NG_017013	chr17	7578412	c.517delG	p.V173X	stopgain																												0.0747296	1022	291.287	1	0.0747296	0.0747296	1022	1022	291.287	291.287
